# Supplementary material for: Genetic Architecture and Meta-QTL Identification of Yield Traits in Maize (Zea mays L.)
Source: Plants (Basel). 2025 Oct 4;14(19):3067. doi: 10.3390/plants14193067 (PMC12526611; doi:10.3390/plants14193067)
Supplement: Supplementary file 1 [file plants-14-03067-s001.zip]

Archive with 1 entries (1 files):
- plants-3890154-supplementary.pdf
